# Supplementary material for: A Leucine-Rich Repeat Receptor-like Kinase TaBIR1 Contributes to Wheat Resistance against Puccinia striiformis f. sp. tritici
Source: Int J Mol Sci. 2023 Mar 29;24(7):6438. doi: 10.3390/ijms24076438 (PMC10095076; doi:10.3390/ijms24076438)
Supplement: Supplementary file 1 [file ijms-24-06438-s001.zip]

Archive with 1 entries (1 files):
- ijms-2307906-supplementary.pdf
